# Supplementary material for: Mesothelin Expression Is Not Associated with the Presence of Cancer Stem Cell Markers SOX2 and ALDH1 in Ovarian Cancer
Source: Int J Mol Sci. 2022 Jan 18;23(3):1016. doi: 10.3390/ijms23031016 (PMC8834752; doi:10.3390/ijms23031016)
Supplement: Supplementary file 1 [file ijms-23-01016-s001.zip]

Archive with 1 entries (1 files):
- ijms-1515361-supplementary.pdf
